# Supplementary material for: WRKY1 represses the WHIRLY1 transcription factor to positively regulate plant defense against geminivirus infection
Source: PLoS Pathog. 2023 Apr 7;19(4):e1011319. doi: 10.1371/journal.ppat.1011319 (PMC10115308; doi:10.1371/journal.ppat.1011319)
Supplement: S1 Data — (XLSX) [file ppat.1011319.s001.xlsx]

## Sheet: Figure 1B
Relative expression of of NbWRKY1 mRNA level in plants
	1dpi	Mock	TYLCCNV/TYLCCNB		3dpi	Mock	TYLCCNV/TYLCCNB		5dpi	Mock	TYLCCNV/TYLCCNB		6dpi	Mock	TYLCCNV/TYLCCNB
		0.95705	1.01866			1.25122	1.23399			1.21982	1.28937			1.39797	2.1785
		1.02574	0.856584			1.02337	1.31342			0.844791	1.5874			0.819794	1.70921
		1.01866	0.640232			0.780967	0.808508			0.97041	1.13813			0.872564	1.89649
		Mock	TYLCCNV/TYLCCNB			Mock	TYLCCNV/TYLCCNB			Mock	TYLCCNV/TYLCCNB			Mock	TYLCCNV/TYLCCNB
	mean	1.00048	0.838491		mean	1.01852	1.11864		mean	1.01167	1.3383		mean	1.03011	1.92807
	Std deviation	0.0377798	0.18986		Std deviation	0.235163	0.271504		Std deviation	0.190888	0.228597		Std deviation	0.319667	0.23623
	SEM	0.330464			SEM	0.405833			SEM	0.259978			SEM	0.00608931
	7dpi	Mock	TYLCCNV/TYLCCNB		10dpi	Mock	TYLCCNV/TYLCCNB		15dpi	Mock	TYLCCNV/TYLCCNB
		1.00696	1.70527			1.15469	2.0958			0.935191	2.97592
		0.80107	1.75321			0.833642	2.27758			1.0163	2.89454
		1.05702	1.53688			0.977725	2.13984			1.05214	2.04675
		Mock	TYLCCNV/TYLCCNB			1.06253	2.42419			Mock	TYLCCNV/TYLCCNB
	mean	0.955014	1.66512			Mock	TYLCCNV/TYLCCNB		mean	1.00121	2.63907
	Std deviation	0.135649	0.11362		mean	1.00714	2.23435		Std deviation	0.0599195	0.514575
	SEM	0.0350036			Std deviation	0.136387	0.148364		SEM	0.0371979
					SEM	0.0016371

## Sheet: Figure 2C
Relative level of TYLCCNV DNA in the plants
	Vector	Flag-NbWRKY1
	1.29684	0.101884
	0.942785	0.0874741
	0.855595	0.0950612
	0.955945	0.123707
	Vector	Flag-NbWRKY1
mean	1.01279	0.102032
Std deviation	0.194531	0.0156029
SEM		0.00254828

## Sheet: Figure 2F
Relative level of TYLCCNV DNA in the plants
		WT	NbWRKY1 RNAi-1	NbWRKY1 RNAi-2
		1.19334	3.61752	1.96564
		0.929805	3.04196	1.80876
		0.949342	2.43682	2.18102
		0.949342	2.76063	2.61172
		WT	NbWRKY1 RNAi-1	NbWRKY1 RNAi-2
	mean	1.00546	2.96423	2.14178
	Std deviation	0.125591	0.500812	0.348478
	SEM		0.0022899	0.0109489

## Sheet: Figure 3A
Relative mRNA level of NbWhy1
	GFP	NbWRKY1
	0.993092	0.194791
	1.56917	0.384219
	0.993092	0.204476
	GFP	NbWRKY1
mean	1.18512	0.261162
Std deviation	0.332598	0.10668
SEM		0.0193789

## Sheet: Figure 3F
Measurement of relative LUC/REN ratio in N. benthamiana leaves
					mean	Std deviation	SEM
	Control	0.230686	0.222562	0.23327	0.228839	0.00558756
	NbWRKY1	0.122003	0.116235	0.130137	0.122792	0.00698439	0.000229807

## Sheet: Figure 4B
the relative accumulation of TYLCCNV DNA in the plants
	WT	NbWhy1 RNAi-1	NbWhy1 RNAi-2
	1.2079	0.150987	0.110529
	1.0087	0.130534	0.105294
	0.764453	0.129633	0.109008
	1.07363	0.14788	0.133277
	WT	NbWhy1 RNAi-1	NbWhy1 RNAi-2
mean	1.01367	0.139759	0.114527
Std deviation	0.185701	0.0112498	0.0126919
SEM		0.00218689	0.00223798

## Sheet: Figure 4F
relative accumulation of TYLCCNV DNA in the plants
	Vector	Flag-NbWhy1
	1.29684	3.87716
	0.942785	3.12748
	0.855595	2.79917
	0.955945	3.10588
	Vector	Flag-NbWhy1
mean	1.01279	3.22742
Std deviation	0.194531	0.458374
SEM		0.000471576

## Sheet: Figure 5C
mRNA level of key RNAi components in N. benthamiana leaves
	Vector	Flag-NbWhy1			Vector	Flag-NbWhy1			Vector	Flag-NbWhy1			Vector	Flag-NbWhy1
NbCAM	1.02633	0.839441		NbCAMTA3	1.19127	1.03706		NbBN2	0.931418	0.21279		NbRDR6	1.25266	0.418994
	1.06992	1.04066			1.0811	0.464098			1.54489	0.157946			1.22688	0.407536
	0.783226	0.964264			2.05979	1.0811			1.22052	0.253051			0.82645	0.367292
	Vector	Flag-NbWhy1			0.376964	1.11149			Vector	Flag-NbWhy1			Vector	Flag-NbWhy1
mean	0.959826	0.948122			Vector	Flag-NbWhy1		mean	1.23228	0.207929		mean	1.102	0.397941
Std deviation	0.154485	0.101577		mean	1.17728	0.923438		Std deviation	0.306903	0.0477386		Std deviation	0.238981	0.0271535
SEM		0.922579		Std deviation	0.690116	0.307748		SEM		0.0343841		SEM		0.0289733
				SEM		0.542088

## Sheet: Figure 6C
relative accumulation of TYLCCNV DNA in the plants
	Vector	Flag-NbWRKY1
	0.989657	0.0475306
	0.91067	0.0388754
	0.898132	0.0413778
	1.23542	0.0531053
	Vector	Flag-NbWRKY1
mean	1.00847	0.0452223
Std deviation	0.15663	0.00639098
SEM		0.00103301

## Sheet: Figure 7B
relative accumulation of TYLCV DNA in the plants
	Vector	Flag-NbWRKY1
	1.15669	0.314253
	1.04247	0.291183
	0.965936	0.314253
	0.858565	0.329877
	Vector	Flag-NbWRKY1
mean	1.00591	0.312392
Std deviation	0.12567	0.0159422
SEM		0.0019532

[truncated: 10 more sheets: Figure 7E, Figure 7H, Figure 7K, Figure S1A, Figure S1C, Figure S2B, Figure S4B, Figure S5, Figure S7A, Figure S7B]
