# Supplementary material for: WRKY1 represses the WHIRLY1 transcription factor to positively regulate plant defense against geminivirus infection
Source: PLoS Pathog. 2023 Apr 7;19(4):e1011319. doi: 10.1371/journal.ppat.1011319 (PMC10115308; doi:10.1371/journal.ppat.1011319)
Supplement: S1 Table — (XLSX) [file ppat.1011319.s002.xlsx]

## Sheet: Sheet1
Supplementary Table 1
Primers	Primer Sequence(5'-3')
Construction of recombinant vector
Flag-NbWRKY1-BamHⅠ-F	GGATCCATGGGTACCCCTAGAGAAGAG
Flag-NbWRKY1-SalⅠ-R	GTCGACATTTGCACCAATATGAACAAC
RNAi-NbWRKY1-1F	GAGCTCGACGACAAGACCCGGGGGATGATACTCCACCTACT
RNAi-NbWRKY1-1R	AATAATTATTTCCTTACCCCGGGACATGTTTGTTTTCACCT
RNAi-NbWRKY1-MluⅠ-2F	CGACGCGTACATGTTTGTTTTCACCTGATTC
RNAi-NbWRKY1-KpnⅠ-2R	GGGTACCGGATGATACTCCACCTACTAAGTC
pGreenII 62-NbWRKY1-BamHⅠ-F	GCCGCTCTAGAACTAGTGGATCCATGGGTACCCCTAGAGAAGAGGC
pGreenII 62- NbWRKY1-SalⅠ-R	CGGGCCCCCCCTCGAGGTCGACTCAATTTGCACCAATATGAACAACCAC
pGreenII 0800- NbWHY1-BamHⅠ-F	GCCGCTCTAGAACTAGTGGATCCGCAGGAGAAAGAGAAAGGTTTAACAT
pGreenII 0800- NbWHY1-SalⅠ-R	CGGGCCCCCCCTCGAGGTCGACATGCACGTTCAGCTTTACATTTAGAC
Flag-NbWHY1-BamHⅠ-F	CGACGATAAGCCCGGGGGATCCATGTTAAACCTTTCTCTTTCTCCTG
Flag-NbWHY1- SalⅠ-R	CAGGGCATGCCTGCAGGTCGACTCTACTCCATTCTAAATCAGCACCTG
RNAi-NbWHY1-SmaⅠ-1F	GAGCTCGACGACAAGACCCGGGGAAACCTTTCCTTAACATGCCG
RNAi-NbWHY1-SmaⅠ-1R	ATAATTATTTCCTTACCCCGGGAGACCTGCTTTCTACCCCAAT
RNAi-NbWHY1-MluⅠ-2F	CATTTGGATTGATTACAGACGCGTAGACCTGCTTTCTACCCCAAT
RNAi-NbWHY1-SalⅠ-2R	CTCTAGAGCACACGACCCGTCGACGAAACCTTTCCTTAACATGCCG
NbCAMTA3-PacⅠ-F	TTAATTAACATGGCTGACAGTAGGCGTTATG
NbCAMTA3-AscⅠ-R	GGCGCGCCCAGGTGCTGTAGACATAAAAGTGTCAT
NbCaM3-PacⅠ-F	TTAATTAACATGGCGGATCAGCTGACCG
NbCaM3-AscⅠ-R	GGCGCGCCCCTTGGCCATCATGACCTTAACAAATTC
Southern blot experiments
TYLCCNV-F	GAACTTCGACAGCCCATACATGGG
TYLCCNV-R	GCGATCTTCGTCACCCTCCAACAG
TYLCCNB-F	GTAGAAACCACTACGCTACGCAGCAGCC
TYLCCNB-R	AGTGGTTTCTACCCTCCCAGGGGTACAC
TYLCV-F	ACGTACAGGCCCATGTACCGGA
TYLCV-R	ACTGCTCCTCAAGCAGAGAATGGC
qPCR and RT-qPCR experiments
TYLCCNV/TYLCCNB-V1-F	GTAACGGATGTTACCCGTGG
TYLCCNV/TYLCCNB-V1-R	GTCCGCCAGTAACCGTAGAA
TYLCV-V1-F	GGATTTCGTTGTATGTTAGC
TYLCV-V1-R	ATGATTATATCGCCTGGTC
NbGAPDH-F	GCAGTGAACGACCCATTTATCTC
NbGAPDH-R	AACCTTCTTGGCACCACCCT
NbWRKY1-F	ATCGTGGTACGACTCTCTTCAG
NbWRKY1-R	CATGCTTCCCAATATAGTGAACATC
NbCAMTA3-F	TAATTTTGCGATGGAGGCGG
NbCAMTA3-R	CCGATATTGATCCCTGGCCT
NbCaM3-F	GATCACGTCCGCATACATTG
NbCaM3-R	TCGGAACTATGGGATTATTGC
NbRDR6-F	TGTCAACCCTCCTTCTGCTT
NbRDR6-R	GCAGGGTTACTATTTGCCGG
NbBN2-F	GCCTGTTATTTGTCCCGTGG
NbBN2-R	CTCTGCCGTGCTACCATTTC
EMSA
GST-NbWRKY1-BamHⅠ- F	GGATCTGGTTCCGCGTGGATCCATGGGTACCCCTAGAGAAGAG
GST-NbWRKY1-SalⅠ-R	CGATGCGGCCGCTCGAGTCGACTCAATTTGCACCAATATGAACAAC
Probe-NbWHY1-F	ATCCGCACATCCATACAACCAA
Probe-NbWHY1-R	AGCAGCATGATAGGTGTACTGAG
Probe-negative-F	CGGAACAAACTCACACAGTCC
Probe-negative-R	GGTTGTATGGATGTGCGGATA
